# Supplementary material for: Characterization of a community-acquired-MRSA USA300 isolate from a river sample in Austria and whole genome sequence based comparison to a diverse collection of USA300 isolates
Source: Sci Rep. 2018 Jun 21;8:9467. doi: 10.1038/s41598-018-27781-8 (PMC6013426; doi:10.1038/s41598-018-27781-8)
Supplement: Supplementary file 1 — Supplementary Table S1 [file 41598_2018_27781_MOESM1_ESM.xlsx]

## Sheet: Tabelle1
Characterization of a community-acquired-MRSA USA300 isolate from a river sample in Austria and whole genome sequence based comparison to a diverse collection of USA300 isolates
Sarah Lepuschitz, Steliana Huhulescu, Patrick Hyden, Burkhard Springer, Thomas Rattei, Franz Allerberger, Robert Mach, Werner Ruppitsch
Identified virulence genes and allele types in USA300 samples W1, H1/04-H3/04, H1/05-H6/05, H1/06, H1/16-H8/16, C2406 and FPR3757. Numbers refer to the respective allele type for each target; FQC= failed target QC procedure; NAT= new allele type; ND= not detected
Target	W1	H1/04	H2/04	H3/04	H1/05	H2/05	H3/05	H4/05	H5/05	H6/05	H1/06	H1/16	H2/16	H3/16	H4/16	H5/16	H6/16	H7/16	H8/16	C2406	FPR3757	Pathogenicity	Accession Nb.
agr type	1	1	1	1	1	1	1	1	1	1	1	1	1	1	1	1	1	1	1	1	1	regulation	CP000046.1
arcA	2	2	2	2	ND	ND	2	2	2	2	2	2	ND	2	FQC	2	3	ND	2	2	2	ACME	NC010079
arcB	2	2	2	2	ND	ND	2	2	2	2	2	2	ND	2	2	2	3	ND	NAT	2	2	ACME	NC010079
arcC	2	2	2	2	ND	ND	2	2	2	2	2	2	ND	2	2	2	3	ND	2	2	2	ACME	NC010079
arcD	ND	2	2	2	ND	ND	2	2	2	2	2	2	ND	2	2	2	NAT	ND	2	2	2	ACME	NC010079
aur	1	1	1	1	1	1	1	1	1	1	1	1	1	1	1	1	1	59	1	1	1	ACME	CP000046.1
cap5H	1	1	1	1	1	1	1	1	1	1	1	1	1	1	1	1	1	1	1	1	1	capsule	CP000046.1
cap5J	1	1	1	1	1	1	1	1	1	1	1	1	1	1	1	1	1	1	1	1	1	capsule	CP000046.1
cap5K	1	1	1	1	1	1	1	1	1	1	1	1	1	1	1	1	1	1	1	1	1	capsule	CP000046.1
chp	1	1	1	1	1	1	1	1	1	1	1	1	1	1	1	1	ND	ND	1	1	1	immune-evasion	BX571856.1
ebpS	1	1	1	1	1	1	1	1	1	1	1	1	1	1	1	1	1	NAT	1	1	1	adhesion	CP000046.1
eno	1	1	1	1	1	1	1	1	1	1	1	1	1	1	1	1	1	1	1	1	1	adhesion	CP000046.1
fib	1	1	1	1	1	1	1	1	1	1	1	1	1	1	1	1	ND	1	1	1	1	adhesion	CP000046.1
hl	7	7	7	7	7	7	7	7	7	7	7	7	7	7	7	7	7	7	7	7	7	hemolysin	NC007795
hlb-intact	ND	ND	ND	ND	ND	ND	ND	ND	ND	ND	ND	ND	ND	ND	ND	ND	1	ND	ND	ND	ND	hemolysin	CP000046.1
hla	1	1	1	1	NAT	1	1	1	1	1	1	1	1	1	1	1	NAT	NAT	1	1	1	hemolysin	CP000046.1
hlgA	1	1	1	1	1	1	1	1	1	1	1	1	1	1	1	1	1	1	1	1	1	hemolysin	CP000046.1
hlgB	1	1	1	1	1	1	1	1	1	1	1	NAT	1	1	1	1	1	1	1	1	1	hemolysin	CP000046.1
hlgC	8	8	8	8	8	8	8	8	8	8	8	8	8	8	8	8	8	8	8	8	8	hemolysin	NC007795
hlIII	1	1	1	1	1	1	1	1	1	1	1	1	1	1	1	1	1	1	1	1	1	hemolysin	CP000046.1
icaA	FQC	1	FQC	FQC	1	1	NAT	FQC	FQC	FQC	1	1	1	FQC	1	FQC	1	49	1	1	1	adhesion	CP000046.1
icaC	8	8	8	8	8	8	8	8	8	8	8	8	8	8	8	8	8	FQC	8	8	8	immune-evasion	NC009641
icaD	1	1	1	1	1	1	1	1	1	1	1	1	1	1	1	1	1	1	1	1	1	biofilm	CP000046.1
indicator-clfA	1	1	1	1	1	1	1	1	1	1	1	1	1	1	1	1	1	ND	1	1	1	MSCRAMM
indicator-clfB	1	1	1	1	1	1	1	1	1	1	1	1	1	1	1	1	1	1	1	1	1	MSCRAMM	CP000046.1
indicator-ebh	1	1	1	1	1	1	1	1	1	1	1	1	1	1	1	1	1	1	1	1	1	adhesion	CP000046.1
indicator-fnbA	1	1	1	1	1	1	1	1	1	1	1	1	1	1	1	1	1	1	1	1	1	MSCRAMM	NC002951
indicator-fnbB	2	2	2	2	2	2	2	2	2	2	2	2	2	2	2	2	2	2	2	2	2	MSCRAMM	CP000046.1
indicator-hysA	1	1	1	1	1	1	1	1	1	1	1	1	1	1	1	1	1	1	1	1	1	lyase	CP000046.1
indicator-map	1	1	1	1	1	1	1	1	1	1	1	1	1	1	1	1	1	1	1	1	1	MSCRAMM	CP000046.1
indicator-sasG	1	1	1	1	1	1	1	1	1	1	1	1	1	1	1	1	1	ND	1	1	1	MSCRAMM	NC002951
indicator-sdrC	1	1	1	1	1	1	1	1	1	1	1	ND	ND	ND	FQC	1	1	ND	1	1	1	MSCRAMM	NC002951
indicator-sdrD	2	2	2	2	2	2	2	2	2	2	2	2	2	2	2	2	2	2	2	2	2	MSCRAMM	CP006044
indicator-sdrE	1	1	1	1	1	1	1	1	1	1	1	1	1	1	1	1	ND	1	1	1	1	MSCRAMM	NC002952
indicator-vwb	1	1	1	1	1	1	1	1	1	1	1	1	1	1	1	1	1	ND	1	1	1	MSCRAMM	CP000046.1
isaB	1	1	1	1	1	1	1	1	1	1	1	1	1	1	1	1	1	1	1	1	1	antigen	CP000046.1
isdA	3	3	3	3	3	3	3	3	3	3	3	FQC	3	3	3	3	3	FQC	3	3	3	MSCRAMM	BA000018.3
lukD	1	1	1	1	1	1	1	1	1	1	1	1	1	1	1	1	1	FQC	1	NAT	1	leukotoxin	CP000046.1
lukE	FQC	1	FQC	FQC	1	1	1	FQC	FQC	FQC	1	1	1	ND	1	FQC	1	1	1	1	1	leukotoxin	CP000046.1
lukF-PV	4	4	4	4	4	4	4	4	4	4	4	4	4	4	4	4	ND	ND	4	4	4	leukotoxin	NC010079
lukS-PV	2	2	2	2	2	2	2	2	2	2	2	2	2	2	2	2	ND	ND	2	2	2	PVL	BA000033.2
lukX	1	1	1	1	1	1	1	1	1	1	1	1	1	1	1	1	1	1	1	1	1	leukotoxin	CP000046.1
lukY	1	1	1	1	1	1	1	1	1	1	1	1	1	1	1	1	1	1	1	1	1	leukotoxin	CP000046.1
sak	3	3	3	3	3	3	3	3	3	3	3	3	3	3	3	3	ND	1	3	3	3	immune-evasion	BX571856.1
scn	3	3	3	3	3	3	3	3	3	3	3	3	3	3	3	3	ND	1	3	3	3	immune-evasion	BX571856.1
sea-sep	ND	ND	ND	ND	ND	ND	ND	ND	ND	ND	ND	ND	ND	ND	ND	ND	ND	1	ND	ND	ND	enterotoxin	BA000017.4
sek	ND	2	2	2	ND	2	2	2	2	2	2	ND	2	2	2	2	ND	ND	2	2	2	enterotoxin	NC010079.1
seq	ND	2	2	2	ND	2	2	2	2	2	2	ND	2	2	2	2	ND	ND	2	2	2	enterotoxin	NC010079.1
setB1	1	1	1	1	1	1	1	1	1	1	1	1	1	1	1	1	1	1	1	1	1	superantigen-like	CP000046.1
setB2	NAT	1	NAT	NAT	1	1	1	NAT	NAT	NAT	NAT	1	1	NAT	1	NAT	1	1	1	1	1	superantigen-like	CP000046.1
setB3	1	1	1	1	NAT	1	1	1	1	1	NAT	1	1	ND	1	1	1	1	1	1	1	superantigen-like	CP000046.1
setC	1	1	1	1	1	1	1	1	1	1	1	1	1	1	1	1	24	1	1	1	1	superantigen-like	CP000046.1
splA	4	4	4	4	4	4	4	4	4	4	4	4	4	4	4	4	4	4	NAT	4	4	protease	NC007795
splB	1	1	1	1	1	1	1	1	1	1	1	1	1	1	1	1	1	1	1	1	1	protease	CP000046.1
splE	1	1	1	1	1	1	1	1	1	1	1	1	1	ND	1	1	1	1	1	1	1	protease	CP000046.1
ssl01	1	1	1	1	1	1	1	1	1	1	1	1	1	1	1	1	1	1	1	1	1	superantigen-like	CP000046.1
ssl02	1	1	1	1	1	1	1	1	1	1	1	1	1	1	1	1	1	1	1	1	1	superantigen-like	CP000046.1
ssl03	1	1	1	1	1	1	1	1	1	1	1	NAT	NAT	1	ND	1	1	FQC	1	1	1	superantigen-like	CP000046.1
ssl04	6	6	6	6	6	6	6	6	6	6	6	ND	ND	6	ND	6	ND	6	6	6	6	superantigen-like	NC022604
ssl05	5	5	5	5	5	5	5	5	5	5	5	5	5	5	5	5	NAT	5	5	5	5	superantigen-like	NC007793
ssl06	2	2	2	2	2	2	2	2	2	2	2	2	NAT	2	2	2	2	2	2	2	2	superantigen-like	NC017331
ssl07	6	6	6	6	6	6	6	6	6	6	6	NAT	NAT	NAT	NAT	6	28	6	6	6	6	superantigen-like	NC007793
ssl08	3	3	3	3	3	3	3	3	3	3	3	3	3	3	3	3	3	3	NAT	3	3	superantigen-like	NC007793
ssl09	2	2	2	2	2	2	2	2	2	2	2	2	2	2	2	2	2	2	2	2	2	superantigen-like	CP000046.1
ssl10	6	6	6	6	6	6	6	6	6	6	6	6	6	6	6	6	6	6	6	6	6	superantigen-like	CP000046.1
ssl11	4	4	4	4	4	4	FQC	4	4	4	4	4	4	4	FQC	4	ND	4	FQC	FQC	4	superantigen-like	CP000046.1
sspA	10	10	10	10	10	10	10	10	10	10	10	10	10	10	10	10	42	NAT	10	10	10	protease	NC007795
sspB	1	1	1	1	1	1	1	1	1	1	1	1	1	1	1	ND	1	1	1	1	1	superantigen-like	CP000046.1
sspP	6	6	6	6	6	6	NAT	6	6	6	6	6	6	6	6	6	6	NAT	6	6	6	superantigen-like	NC007795
