# Supplementary material for: Characterization of a community-acquired-MRSA USA300 isolate from a river sample in Austria and whole genome sequence based comparison to a diverse collection of USA300 isolates
Source: Sci Rep. 2018 Jun 21;8:9467. doi: 10.1038/s41598-018-27781-8 (PMC6013426; doi:10.1038/s41598-018-27781-8)
Supplement: Supplementary file 2 — Supplementary Table S2 [file 41598_2018_27781_MOESM2_ESM.xlsx]

## Sheet: Tabelle1
Characterization of a community-acquired-MRSA USA300 isolate from a river sample in Austria and whole genome sequence based comparison to a diverse collection of USA300 isolates
Sarah Lepuschitz, Steliana Huhulescu, Patrick Hyden, Burkhard Springer, Thomas Rattei, Franz Allerberger, Robert Mach, Werner Ruppitsch
Orthologous groups calculated with OrthoFinder for isolates C2406 (CP019590.1), FPR3757 (CP000255.1) and isolates H1/04, H2/04, H3/04, H4/05, H5/05, H6/05, H5/16 and W1
description	locus tag	C2406	USA300_FPR3757	H1/04	H2/04	H3/04	H4/05	H5/05	H6/05	H5/16	W1	orthogroup
total number of genes		2655	2651	2697	2690	2702	2703	2705	2728	2686	2677
number of unassigned genes (not in orthogroups)		1	0	6	0	14	5	4	35	0	15
MULTISPECIES: staphylococcal tandem lipoprotein [Staphylococcus]	WP_000649608	9	8	8	8	8	8	9	8	9	8	0
MULTISPECIES: tandem-type lipoprotein [Staphylococcus]	WP_000835991	6	6	5	6	5	6	6	6	6	6	1
transposase [Staphylococcus aureus]	WP_001549046	5	5	5	2	2	5	4	3	2	1	4
no protein found in database	NA	0	0	5	5	0	5	5	5	4	0	7
hypothetical protein [Staphylococcus aureus]	WP_083009697	2	2	2	2	3	3	3	4	2	2	8
MULTISPECIES: transposase [Staphylococcus]	WP_000979254	4	4	2	1	2	1	2	2	3	2	9
MULTISPECIES: IS200/IS605 family transposase, partial [Staphylococcus]	WP_001550009	3	3	1	2	1	1	1	1	3	3	20
DUF443 domain-containing protein [Staphylococcus aureus]	WP_048523535	2	2	2	2	2	1	2	2	2	1	21
MULTISPECIES: IS6 family transposase IS431mec [Staphylococcus]	WP_001106057	1	1	1	4	2	3	4	1	1	1	22
IS6 family transposase [Staphylococcus simulans]	WP_013012301	1	1	4	1	3	2	1	3	2	2	23
MULTISPECIES: hypothetical protein, partial [Staphylococcus]	WP_001552317	2	2	2	2	2	2	2	2	1	1	24
type I restriction-modification system subunit M [Staphylococcus aureus]	WP_078101179	2	2	1	1	1	1	1	1	1	1	25
MULTISPECIES: SAM-dependent DNA methyltransferase, partial [Staphylococcus]	WP_049309342	0	0	2	2	2	2	2	2	2	2	26
ISL3 family transposase [Staphylococcus aureus]	WP_001822401	2	2	1	1	1	1	1	1	1	1	27
hypothetical protein, partial [Staphylococcus aureus]	WP_031897863	0	0	2	2	1	2	2	2	2	2	28
MULTISPECIES: HNH endonuclease [Staphylococcus]	WP_000027972	1	1	1	1	1	2	2	1	1	1	29
MULTISPECIES: hypothetical protein [Staphylococcus]	WP_000124775	1	1	1	1	1	2	2	1	1	1	30
MULTISPECIES: hypothetical protein [Staphylococcus]	WP_000432278	1	1	1	1	1	2	2	1	1	1	31
phage tail tape measure protein [Staphylococcus aureus]	WP_089553139	1	1	1	1	1	2	1	2	1	1	32
MULTISPECIES: recombinase RecB [Staphylococcus]	WP_001186608	1	1	1	1	1	1	1	2	1	1	33
MULTISPECIES: recombinase RecA [Staphylococcus]	WP_000815640	1	1	1	1	1	1	1	2	1	1	34
MULTISPECIES: DUF927 domain-containing protein [Staphylococcus]	WP_000122620	1	1	1	1	1	1	1	2	1	1	35
MULTISPECIES: DUF1643 domain-containing protein [Staphylococcus]	WP_001092187	1	1	1	1	1	1	1	2	1	1	36
MULTISPECIES: accessory Sec system glycosyltransferase GtfA [Staphylococcus]	WP_000158433	1	1	1	1	1	1	1	2	1	1	37
ISL3 family transposase [Staphylococcus aureus]	WP_001670417	0	0	2	2	1	2	2	2	2	0	38
transposase [Staphylococcus aureus]	WP_025175170	1	1	1	1	1	1	1	1	1	3	1045
2-deoxyribose-5-phosphate aldolase [Staphylococcus aureus]	WP_000667275	1	1	1	1	1	1	1	0	1	1	2478
TIGR01741 family protein [Staphylococcus aureus]	WP_000142049	1	1	1	1	1	1	1	1	1	0	2482
MULTISPECIES: DUF5079 domain-containing protein [Staphylococcus]	WP_000208414	1	1	1	1	1	1	1	1	1	0	2483
MULTISPECIES: hypothetical protein [Staphylococcus]	WP_000431307	1	1	1	1	1	1	1	1	1	0	2484
TIGR01741 family protein [Staphylococcus aureus]	WP_000142036	1	1	1	1	1	1	1	1	1	0	2485
MULTISPECIES: staphylococcal tandem lipoprotein [Staphylococcus]	WP_000456139	1	1	0	1	1	1	1	1	1	1	2490
MULTISPECIES: hypothetical protein [Staphylococcus]	WP_000906224	1	1	1	1	1	1	1	1	1	0	2516
MULTISPECIES: transcriptional regulator [Staphylococcus]	WP_000036076	1	1	1	1	1	1	1	1	1	0	2564
MULTISPECIES: hypothetical protein [Staphylococcus]	WP_001547887	1	0	1	1	1	1	1	1	1	1	2594
hypothetical protein [Staphylococcus aureus]	WP_053861515	1	1	1	1	1	1	1	1	1	0	2596
hypothetical protein [Staphylococcus aureus]	WP_078151007	1	1	1	1	1	1	1	1	1	0	2597
MULTISPECIES: hypothetical protein [Bacteria]	WP_000136273	1	1	1	1	1	1	1	1	1	0	2598
MULTISPECIES: hypothetical protein, partial [Staphylococcus]	WP_000429647	1	1	1	1	1	1	1	1	1	0	2600
MULTISPECIES: hypothetical protein [Staphylococcus]	WP_000903039	1	1	1	1	1	1	1	1	1	0	2601
transposase [Staphylococcus aureus]	WP_078153663	1	1	1	0	2	0	1	1	2	0	2606
transposase [Staphylococcus aureus]	WP_001548738	1	1	1	1	1	1	1	1	1	0	2608
hypothetical protein [Staphylococcus aureus]	WP_031880645	1	0	1	0	1	1	1	0	1	1	2609
MULTISPECIES: hypothetical protein [Bacteria]	WP_000765708	1	1	1	1	1	0	0	1	1	0	2610
MULTISPECIES: penicillinase repressor BlaI [Staphylococcus]	WP_000182645	0	0	1	1	1	1	1	1	1	1	2611
beta-lactam sensor/signal transducer BlaR1 [Staphylococcus aureus]	WP_015056151	0	0	1	1	1	1	1	1	1	1	2612
MULTISPECIES: penicillin-hydrolyzing class A beta-lactamase BlaZ [Staphylococcus]	WP_000733287	0	0	1	1	1	1	1	1	1	1	2613
MULTISPECIES: MarR family transcriptional regulator [Staphylococcus]	WP_000418035	0	0	1	1	1	1	1	1	1	1	2614
MULTISPECIES: quinone oxidoreductase [Staphylococcus]	WP_000481279	0	0	1	1	1	1	1	1	1	1	2615
MULTISPECIES: transcriptional regulator [Bacteria]	WP_000119690	0	0	1	1	1	1	1	1	1	1	2616
MULTISPECIES: cadmium transporter [Bacteria]	WP_000616816	0	0	1	1	1	1	1	1	1	1	2617
MULTISPECIES: hypothetical protein [Staphylococcus]	WP_001004925	0	0	1	1	1	1	1	1	1	1	2618
MULTISPECIES: hypothetical protein [Staphylococcus]	WP_000691527	0	0	1	1	1	1	1	1	1	1	2619
hypothetical protein [Staphylococcus aureus]	WP_049879785	0	0	1	1	1	1	1	1	1	1	2620
hypothetical protein [Staphylococcus aureus]	WP_001796382	0	0	1	1	1	1	1	1	1	1	2621
hypothetical protein [Staphylococcus aureus]	WP_001181107	0	0	1	1	1	1	1	1	1	1	2622
MULTISPECIES: DUF536 domain-containing protein [Staphylococcus]	WP_000843732	0	0	1	1	1	1	1	1	1	1	2623
MULTISPECIES: transcriptional regulator [Staphylococcus]	WP_000797248	0	0	1	1	1	1	1	1	1	1	2624
MULTISPECIES: hypothetical protein [Staphylococcus]	WP_001049146	0	0	1	1	1	1	1	1	1	1	2625
MULTISPECIES: transposase [Staphylococcus]	WP_000583528	0	0	1	1	1	1	1	1	1	1	2626
MULTISPECIES: Mph(C) family macrolide 2'-phosphotransferase [Bacillales]	WP_000196697	0	0	1	1	1	1	1	1	1	1	2627
MULTISPECIES: ABC-F type ribosomal protection protein Msr(A) [Staphylococcus]	WP_000438874	0	0	1	1	1	1	1	1	1	1	2628
N-glycosyltransferase, partial [Staphylococcus aureus]	WP_042742080	0	0	0	1	1	1	1	1	1	1	2629
hypothetical protein [Staphylococcus aureus]	WP_086097955	0	0	1	0	1	1	1	0	1	0	2630
MULTISPECIES: hypothetical protein [Staphylococcus]	WP_001037130	0	0	1	1	1	1	1	1	0	0	2631
MULTISPECIES: transposase [Staphylococcus]	WP_000690637	0	0	1	1	1	1	1	1	0	0	2632
sensor histidine kinase [Staphylococcus aureus]	WP_078096512	0	0	1	1	1	1	1	1	0	0	2633
ABC transporter ATP-binding protein [Staphylococcus aureus]	WP_001059585	0	0	1	1	1	1	1	1	0	0	2634
MULTISPECIES: ABC transporter permease [Staphylococcus]	WP_000369394	0	0	1	1	1	1	1	1	0	0	2635
UDP kinase [Staphylococcus aureus]	WP_061491645	0	0	1	1	1	1	1	1	0	0	2636
MULTISPECIES: WYL domain-containing protein [Staphylococcus]	WP_001550107	0	0	1	1	1	1	1	1	0	0	2637
MULTISPECIES: aminoglycoside O-phosphotransferase APH(3')-IIIa [Bacteria]	WP_001096887	0	0	1	1	1	1	1	1	0	0	2638
lysine transporter LysE, partial [Staphylococcus aureus]	WP_084978699	0	0	0	1	1	0	1	1	1	1	2639
DNA-binding response regulator [Staphylococcus aureus]	WP_001186978	0	0	1	1	1	1	1	0	0	0	2640
MULTISPECIES: hypothetical protein [Staphylococcus]	WP_001010137	0	0	1	1	1	1	1	0	0	0	2641
N-acetyltransferase, partial [Staphylococcus aureus]	WP_088591762	0	0	1	1	1	1	1	0	0	0	2642
no protein found in database	NA	0	0	1	1	0	0	1	0	1	1	2643
IS1182 family transposase [Staphylococcus aureus]	WP_001807621	0	0	0	0	0	0	1	1	1	0	2644
hypothetical protein [Staphylococcus aureus]	WP_061837839	0	0	0	1	0	1	1	0	0	0	2645
hypothetical protein [Staphylococcus aureus]	WP_031929468	0	0	0	1	0	1	1	0	0	0	2646
collagen-like protein [Staphylococcus epidermidis]	WP_080472984	0	0	0	0	2	1	0	0	0	0	2647
hypothetical protein, partial [Staphylococcus aureus]	WP_031765502	0	0	0	0	1	0	1	0	1	0	2648
MULTISPECIES: hypothetical protein [Staphylococcus]	WP_001807956	0	0	1	0	0	0	0	0	0	1	2671
immunoglobulin G-binding protein A [Staphylococcus aureus]	WP_094620911	0	0	0	0	1	0	0	0	1	0	2672
MULTISPECIES: DUF443 domain-containing protein, partial [Staphylococcus]	WP_049883250	0	0	0	0	0	1	0	0	0	1	2673
DUF443 domain-containing protein, partial [Staphylococcus aureus]	WP_049280961	0	0	0	0	0	1	0	0	0	1	2674
hypothetical protein, partial [Staphylococcus aureus]	WP_084979634	0	0	0	0	0	0	0	0	1	1	2675
