# Supplementary material for: Characterization of a community-acquired-MRSA USA300 isolate from a river sample in Austria and whole genome sequence based comparison to a diverse collection of USA300 isolates
Source: Sci Rep. 2018 Jun 21;8:9467. doi: 10.1038/s41598-018-27781-8 (PMC6013426; doi:10.1038/s41598-018-27781-8)
Supplement: Supplementary file 3 — Supplementary Table S3 [file 41598_2018_27781_MOESM3_ESM.xlsx]

## Sheet: Tabelle1
Characterization of a community-acquired-MRSA USA300 isolate from a river sample in Austria and whole genome sequence based comparison to a diverse collection of USA300 isolates
Sarah Lepuschitz, Steliana Huhulescu, Patrick Hyden, Burkhard Springer, Thomas Rattei, Franz Allerberger, Robert Mach, Werner Ruppitsch
Annotation of genes not assigned to orthologous groups for isolate W1
description	locus_tag	identity[%]	e-value
hypothetical protein, partial [Staphylococcus aureus]	WP_078133112	100000	5.09e-10
acyltransferase, partial [Staphylococcus aureus]	WP_084980510	99507	6.49e-139
LysR family transcriptional regulator, partial [Staphylococcus aureus]	WP_042747094	98780	1.77e-49
TIGR01741 family protein [Staphylococcus aureus]	WP_077665729	100000	1.42e-27
AI-2E family transporter [Staphylococcus aureus]	WP_064129365	100000	4.81e-103
homoserine dehydrogenase, partial [Staphylococcus aureus]	WP_049309940	98000	6.69e-25
TIGR01741 family protein, partial [Staphylococcus aureus]	WP_078150911	100000	2.99e-32
recombination protein RecJ [Staphylococcus aureus]	WP_077655895	100000	8.21e-59
cysteine ABC transporter ATP-binding protein, partial [Staphylococcus aureus]	WP_048537422	100000	9.65e-26
hypothetical protein [Staphylococcus aureus]	WP_078375776	100000	6.58e-119
ATP-binding protein, partial [Staphylococcus aureus]	WP_048520959	100000	0.0
DUF5079 domain-containing protein, partial [Staphylococcus aureus]	WP_000311271	100000	1.96e-49
no hit (3x)
